# Supplementary material for: 1-Ethyl-4-hydr­oxy-9-aza­tricyclo­[7.4.1.02,7]tetra­deca-2,4,6-trien-8-one
Source: Acta Crystallogr Sect E Struct Rep Online. 2009 Nov 7;65(Pt 12):o3008. doi: 10.1107/S160053680903918X (PMC2972088; doi:10.1107/S160053680903918X)
Supplement: Supplementary file 2 [file e-65-o3008-Isup2.hkl]

# 
# h,k,l, Fc-squared, Fo-squared, sigma(Fo-squared) and status flag 
# 
data_I
_shelx_title ' cd29225 in P2(1)2(1)2(1)' 
_shelx_refln_list_code          4 
_shelx_F_calc_maximum      132.58 
_exptl_crystal_F_000       528.00 
_reflns_d_resolution_high  0.8110 
 
loop_ 
 _symmetry_equiv_pos_as_xyz 
 'x, y, z' 
 '-x+1/2, -y, z+1/2' 
 '-x, y+1/2, -z+1/2' 
 'x+1/2, -y+1/2, -z' 
 
_cell_length_a     8.2980 
_cell_length_b     9.9817 
_cell_length_c    14.7324 
_cell_angle_alpha  90.000 
_cell_angle_beta   90.000 
_cell_angle_gamma  90.000 
 
_shelx_F_squared_multiplier     1.000 
 
loop_ 
 _refln_index_h 
 _refln_index_k 
 _refln_index_l 
 _refln_F_squared_calc 
 _refln_F_squared_meas 
 _refln_F_squared_sigma 
 _refln_observed_status 
   2   0   0        0.12        3.75      1.24 o 
   4   0   0     1605.34     1464.53     26.96 o 
   6   0   0       28.75       27.12      5.34 o 
   8   0   0        0.45        0.70      2.86 o 
  10   0   0       32.03       42.22     10.00 o 
   1   1   0      238.02      185.37     26.69 o 
   2   1   0     2101.38     2033.37     77.67 o 
   3   1   0      555.22      493.43     45.93 o 
   4   1   0     1288.52     1279.87     53.23 o 
   5   1   0       26.46       21.63      3.30 o 
   6   1   0        0.54        1.91      1.52 o 
   7   1   0      179.93      169.47      9.01 o 
   8   1   0      162.43      162.82      9.26 o 
   9   1   0        7.26        9.62      3.61 o 
  10   1   0        0.00       -0.57      2.39 o 
   0   2   0      827.81      732.84     10.57 o 
   1   2   0     3051.52     2929.02     50.28 o 
   2   2   0       33.50       33.68      1.43 o 
   3   2   0      359.94      338.73     24.78 o 
   4   2   0     1382.51     1565.22     27.09 o 
   5   2   0       10.55       12.58      3.83 o 
   6   2   0        0.03       -0.45      1.27 o 
   7   2   0       50.17       50.01      7.75 o 
   8   2   0       24.02       25.40      4.50 o 
   9   2   0       13.92       10.48      3.52 o 
  10   2   0       15.17       22.28      7.86 o 
   1   3   0      851.08      914.74     19.43 o 
   2   3   0      811.81      788.97      7.55 o 
   3   3   0     3301.39     3511.00     51.64 o 
   4   3   0       94.70      120.01      4.98 o 
   5   3   0      542.43      533.76     34.05 o 
   6   3   0        9.60       12.40      2.33 o 
   7   3   0      168.44      166.08     13.14 o 
   8   3   0        0.00        0.60      1.89 o 
   9   3   0       34.66       35.38      5.61 o 
   0   4   0      114.89      131.31      3.47 o 
   1   4   0       88.62       81.81      1.95 o 
   2   4   0      274.26      270.15      3.92 o 
   3   4   0      795.43      871.39      8.84 o 
   4   4   0      127.40      144.98      4.58 o 
   5   4   0       46.29       56.90      4.22 o 
   6   4   0      457.13      455.59     29.91 o 
   7   4   0        8.50        3.42      1.68 o 
   8   4   0        0.00       -0.51      1.75 o 
   9   4   0       19.19       19.46      6.65 o 
   1   5   0      474.08      531.64      5.63 o 
   2   5   0       16.39       15.09      1.19 o 
   3   5   0        9.35       12.71      1.41 o 
   4   5   0       59.89       63.09      3.09 o 
   5   5   0       10.07        9.09      2.05 o 
   6   5   0        0.08        0.59      1.31 o 
   7   5   0      117.93      108.17     11.29 o 
   8   5   0       44.65       41.61      6.78 o 
   9   5   0       16.22       16.57      5.71 o 
   0   6   0      453.44      559.70     13.50 o 
   1   6   0       25.16       22.47      1.54 o 
   2   6   0        1.79        3.14      0.75 o 
   3   6   0       36.95       41.52      2.90 o 
   4   6   0      193.59      205.21      7.12 o 
   5   6   0       26.91       28.93      3.63 o 
   6   6   0       30.45       24.85      6.34 o 
   7   6   0      135.97      129.86     25.84 o 
   8   6   0       81.96      101.17     19.72 o 
   1   7   0      555.89      538.22      7.77 o 
   2   7   0       15.62       16.56      1.73 o 
   3   7   0      647.51      627.46     29.02 o 
   4   7   0      897.87      870.32     21.74 o 
   5   7   0      268.52      239.41     11.12 o 
   6   7   0       61.45       51.59      6.86 o 
   7   7   0       13.66       15.92      4.22 o 
   8   7   0        0.36        3.05      2.99 o 
   0   8   0        2.90        3.74      1.69 o 
   1   8   0        0.01        0.88      0.77 o 
   2   8   0      156.45      156.60      5.12 o 
   3   8   0      447.11      434.27     14.59 o 
   4   8   0      445.46      443.31     15.32 o 
   5   8   0        1.47        1.73      2.12 o 
   6   8   0        8.23       10.22      3.51 o 
   7   8   0       50.46       60.82     12.88 o 
   1   9   0        2.38        2.56      1.17 o 
   2   9   0        1.28        2.02      1.67 o 
   3   9   0      429.13      420.90     11.65 o 
   4   9   0      197.97      198.92     10.66 o 
   5   9   0       32.28       35.81      8.47 o 
   6   9   0        7.24        8.42      3.38 o 
   0  10   0       25.20       24.32      3.96 o 
   1  10   0      168.51      146.74      7.82 o 
   2  10   0       10.54       10.79      2.64 o 
   3  10   0       56.53       67.69      7.83 o 
   4  10   0       40.26       38.13      5.82 o 
   5  10   0        2.67        5.56      2.98 o 
   1  11   0       67.49       61.24      7.41 o 
   2  11   0       60.95       67.11      6.26 o 
   3  11   0       20.28       26.78      6.26 o 
   4  11   0        0.21       -0.39      2.33 o 
   0  12   0       27.51       20.23      7.17 o 
   1  12   0        0.01        0.80      2.57 o 
   2  12   0        0.61        2.73      2.88 o 
   1   0   1     3003.84     2794.98     21.48 o 
   2   0   1      919.75      952.14     33.57 o 
   3   0   1      318.86      323.73      7.63 o 
   4   0   1      104.93       95.86      8.65 o 
   5   0   1      919.40      829.10     25.87 o 
   6   0   1      478.58      439.23     13.54 o 
   7   0   1       47.01       39.90      5.43 o 
   8   0   1       70.44       71.71      7.84 o 
   9   0   1       28.02       27.24      5.47 o 
  10   0   1       16.29       30.19      6.15 o 
   0   1   1     3537.75     3205.54     30.20 o 
   1   1   1      688.76      716.60      8.52 o 
   2   1   1      282.46      259.90      6.84 o 
   3   1   1      846.00      868.36     23.36 o 
   4   1   1       96.23      103.57      3.64 o 
   5   1   1       65.81       69.56      3.42 o 
   6   1   1      162.07      153.96      7.09 o 
   7   1   1     1035.52      975.68     13.56 o 
   8   1   1       23.33       27.48      3.40 o 
   9   1   1       20.58       22.59      3.19 o 
  10   1   1       25.00       32.14      4.35 o 
   0   2   1      149.04      131.61      2.03 o 
   1   2   1     4609.82     4597.72    105.09 o 
   2   2   1      118.61      114.05      2.61 o 
   3   2   1      407.96      410.58     13.97 o 
   4   2   1      950.05     1040.51     28.33 o 
   5   2   1      202.00      205.30      5.98 o 
   6   2   1       22.68       20.23      2.47 o 
   7   2   1      153.85      143.61      5.47 o 
   8   2   1       46.58       49.18      4.32 o 
   9   2   1        3.66        3.26      1.80 o 
  10   2   1       17.68       23.40      4.21 o 
   0   3   1      901.93      862.86      8.34 o 
   1   3   1      815.04      812.53      7.78 o 
   2   3   1      346.42      371.50      5.69 o 
   3   3   1     1468.85     1648.69     28.11 o 
   4   3   1       34.24       32.27      1.84 o 
   5   3   1       40.43       37.65      2.45 o 
   6   3   1       66.52       66.63      4.68 o 
   7   3   1       67.54       71.74      3.89 o 
   8   3   1      183.70      173.06      8.53 o 
   9   3   1        1.00        3.96      2.27 o 
   0   4   1     1273.04     1422.81     29.72 o 
   1   4   1      306.73      310.77      3.13 o 
   2   4   1      768.38      795.05      7.39 o 
   3   4   1      325.29      348.68      4.03 o 
   4   4   1      795.15      860.95     13.42 o 
   5   4   1      110.50      103.37      3.07 o 
   6   4   1       33.30       29.75      2.32 o 
   7   4   1      321.24      282.53     12.69 o 
   8   4   1       37.23       31.49      3.79 o 
   9   4   1        5.48        7.95      3.24 o 
   0   5   1      708.30      702.97      8.72 o 
   1   5   1       68.58       65.24      1.51 o 
   2   5   1      345.50      352.68      3.65 o 
   3   5   1      121.77      123.26      2.42 o 
   4   5   1       76.55       71.55      2.69 o 
   5   5   1       55.29       57.52      3.02 o 
   6   5   1        6.09        8.10      1.63 o 
   7   5   1       39.75       36.64      3.64 o 
   8   5   1       34.42       43.02      6.15 o 
   9   5   1        0.09        2.01      1.98 o 
   0   6   1        2.03        2.71      0.69 o 
   1   6   1      170.39      183.99      3.18 o 
   2   6   1      142.03      128.44      2.39 o 
   3   6   1      145.12      143.12      3.19 o 
   4   6   1      327.93      307.96      5.77 o 
   5   6   1       42.49       45.19      3.43 o 
   6   6   1      124.71      109.92      6.81 o 
   7   6   1        8.64        7.18      1.99 o 
   8   6   1        8.32        7.60      2.34 o 
   0   7   1      180.25      172.67      3.86 o 
   1   7   1       61.39       68.65      1.90 o 
   2   7   1        7.84        7.93      0.93 o 
   3   7   1      289.55      287.78      6.19 o 
   4   7   1      709.16      698.64     13.31 o 
   5   7   1       18.78       19.31      2.51 o 
   6   7   1        3.83        3.61      1.62 o 
   7   7   1        8.70       10.15      2.38 o 
   8   7   1       10.25       12.63      2.83 o 
   0   8   1       27.88       27.48      2.27 o 
   1   8   1       50.74       47.18      2.05 o 
   2   8   1       72.98       68.43      2.91 o 
   3   8   1       13.49       15.00      1.77 o 
   4   8   1       62.69       71.94      4.31 o 
   5   8   1       41.38       43.77      4.43 o 
   6   8   1        9.93       13.75      2.66 o 
   7   8   1       68.72       72.37      5.86 o 
   0   9   1       46.87       45.51      3.43 o 
   1   9   1       98.96       89.75      4.62 o 
   2   9   1       38.21       36.66      2.41 o 
   3   9   1      131.74      132.44      4.73 o 
   4   9   1        9.58       13.33      2.41 o 
   5   9   1       28.94       35.74      4.17 o 
   6   9   1        5.96        5.73      2.05 o 
   0  10   1       45.62       42.50      4.43 o 
   1  10   1       31.42       31.99      2.83 o 
   2  10   1        4.76        5.22      1.46 o 
   3  10   1       40.70       42.32      3.82 o 
   4  10   1       47.78       46.03      4.64 o 
   5  10   1       15.66       17.03      2.97 o 
   0  11   1        0.21        1.88      2.52 o 
   1  11   1       37.85       38.55      3.72 o 
   2  11   1        5.34        9.75      2.19 o 
   3  11   1        0.72        1.68      1.75 o 
   4  11   1        0.60        1.67      1.87 o 
   0  12   1        7.90        9.82      3.78 o 
   1  12   1        2.62        3.82      2.19 o 
   2  12   1        1.10        2.05      2.23 o 
   0   0   2     1067.45     1198.63     30.45 o 
   1   0   2     2935.16     2861.40     32.40 o 
   2   0   2      276.97      277.20      4.79 o 
   3   0   2      111.93      111.87      3.76 o 
   4   0   2      272.57      312.32      9.44 o 
   5   0   2        0.79        4.59      1.86 o 
   6   0   2      324.02      298.74     10.83 o 
   7   0   2     1694.13     1579.56     44.28 o 
   8   0   2      150.42      130.39     10.04 o 
   9   0   2        9.29        9.41      6.19 o 
  10   0   2       15.16       24.76      5.42 o 
   0   1   2     4984.55     4611.81    227.26 o 
   1   1   2     2545.20     2530.42     32.44 o 
   2   1   2       47.19       41.98      1.17 o 
   3   1   2       53.27       56.77      1.91 o 
   4   1   2       43.91       50.29      2.09 o 
   5   1   2       62.70       58.25      2.54 o 
   6   1   2      171.83      161.74      5.68 o 
   7   1   2      302.30      292.10      8.43 o 
   8   1   2       36.56       36.02      3.94 o 
   9   1   2       61.74       71.28      5.89 o 
  10   1   2       48.61       66.09      7.03 o 
   0   2   2     8282.48     7776.17     61.99 o 
   1   2   2      749.25      743.67     11.72 o 
   2   2   2      406.46      413.29      8.19 o 
   3   2   2      735.34      819.85     17.92 o 
   4   2   2      519.33      492.15     21.25 o 
   5   2   2       22.16       22.54      2.13 o 
   6   2   2      187.97      184.78     10.86 o 
   7   2   2      208.22      193.73      6.40 o 
   8   2   2       10.62       11.54      2.40 o 
   9   2   2       19.45       24.16      4.14 o 
  10   2   2        7.38       10.17      2.73 o 
   0   3   2     1495.33     1482.93     19.02 o 
   1   3   2      393.92      364.45      9.24 o 
   2   3   2       91.55       81.20      1.50 o 
   3   3   2      823.85      848.76      9.92 o 
   4   3   2      702.74      799.36     16.59 o 
   5   3   2        9.91        9.68      1.27 o 
   6   3   2       69.58       64.66      3.11 o 
   7   3   2       57.77       57.45      3.51 o 
   8   3   2       32.60       32.44      3.65 o 
   9   3   2       24.28       28.93      4.40 o 
   0   4   2     2839.84     2884.16     62.55 o 
   1   4   2      504.68      526.14      6.98 o 
   2   4   2      289.64      286.56      5.38 o 
   3   4   2      263.43      265.09      4.68 o 
   4   4   2      195.15      206.22      5.61 o 
   5   4   2       15.19       16.77      1.67 o 
   6   4   2        6.58        6.50      1.38 o 
   7   4   2       16.31       13.73      2.23 o 
   8   4   2       44.04       46.39      4.62 o 
   9   4   2        3.40        2.82      2.06 o 
   0   5   2     2986.44     3277.28     33.06 o 
   1   5   2      472.85      532.77      4.13 o 
   2   5   2      199.28      187.81      2.98 o 
   3   5   2      116.13      120.14      2.62 o 
   4   5   2      394.97      387.30      8.80 o 
   5   5   2      203.38      184.96      7.22 o 
   6   5   2       39.27       30.31      3.02 o 
   7   5   2        1.17        2.09      1.37 o 
   8   5   2       21.61       17.41      3.05 o 
   9   5   2        2.67        2.13      2.05 o 
   0   6   2      379.96      385.26      7.01 o 
   1   6   2       86.42       79.27      1.93 o 
   2   6   2      137.71      131.29      2.59 o 
   3   6   2      381.27      348.93     11.48 o 
   4   6   2       75.70       74.15      3.67 o 
   5   6   2       27.86       25.12      2.47 o 
   6   6   2       22.81       23.14      3.60 o 
   7   6   2       36.80       32.94      3.77 o 
   8   6   2        9.80       15.55      3.62 o 
   0   7   2       96.56       95.81      3.40 o 
   1   7   2      150.82      147.33      2.86 o 
   2   7   2      372.08      363.16      6.29 o 
   3   7   2      241.50      225.58      4.93 o 
   4   7   2      278.46      273.46      6.47 o 
   5   7   2       19.64       21.31      2.39 o 
   6   7   2       18.79       22.19      2.79 o 
   7   7   2       59.39       66.51      5.78 o 
   8   7   2       13.15       13.90      2.88 o 
   0   8   2        0.49        1.05      0.82 o 
   1   8   2        4.36        3.46      0.85 o 
   2   8   2       43.09       42.05      2.31 o 
   3   8   2      978.43      964.83     16.89 o 
   4   8   2      166.22      167.73      5.26 o 
   5   8   2       44.64       47.28      3.99 o 
   6   8   2        2.17        2.25      1.77 o 
   7   8   2       14.48       12.71      2.78 o 
   0   9   2        3.86        3.25      1.48 o 
   1   9   2       49.85       48.72      2.50 o 
   2   9   2       46.81       43.11      2.60 o 
   3   9   2      174.24      179.45      7.67 o 
   4   9   2       64.72       62.99      4.47 o 
   5   9   2       27.01       27.13      3.20 o 
   6   9   2       36.01       41.45      4.63 o 
   0  10   2       59.10       58.79      4.79 o 
   1  10   2       66.49       72.49      3.87 o 
   2  10   2       18.65       20.03      2.32 o 
   3  10   2       31.31       37.49      3.66 o 
   4  10   2       38.13       42.14      3.99 o 
   5  10   2        1.06        1.75      1.78 o 
   0  11   2      172.60      158.62      7.77 o 
   1  11   2        5.18        8.78      2.12 o 
   2  11   2       14.56       15.79      2.59 o 
   3  11   2       15.16       13.45      3.17 o 
   4  11   2      114.08      133.18      8.56 o 
   0  12   2       29.24       26.04      5.55 o 
   1  12   2       14.17       17.67      3.40 o 
   1   0   3       30.55       27.12      2.04 o 
   2   0   3     3936.15     3882.08     45.18 o 
   3   0   3       69.76       76.90      2.43 o 
   4   0   3       45.63       52.68      2.62 o 
   5   0   3       19.40       19.96      2.41 o 
   6   0   3      311.88      298.37     11.13 o 
   7   0   3       78.64       85.81     10.09 o 
   8   0   3       89.69       88.89     10.10 o 
   9   0   3       46.32       50.84      6.87 o 
  10   0   3        3.62        5.04      4.59 o 
   0   1   3     9090.90     7898.21    248.67 o 
   1   1   3      195.71      179.73      2.34 o 
   2   1   3     1917.13     2001.64     20.24 o 
   3   1   3      222.16      229.24      3.59 o 
   4   1   3       34.98       35.67      2.01 o 
   5   1   3       21.01       23.63      2.09 o 
   6   1   3      173.27      146.58      7.76 o 
   7   1   3      788.17      746.09     28.82 o 
   8   1   3       16.83       14.71      2.45 o 
   9   1   3        0.38        1.54      1.94 o 
  10   1   3       16.30       28.30      4.55 o 
   0   2   3        1.98        2.04      0.54 o 
   1   2   3      616.08      632.98     10.28 o 
   2   2   3      527.49      555.40      8.07 o 
   3   2   3     2221.89     2493.51     45.14 o 
   4   2   3       54.62       65.04      2.25 o 
   5   2   3      215.22      225.23      4.75 o 
   6   2   3       52.41       52.43      4.28 o 
   7   2   3      718.47      685.79     41.52 o 
   8   2   3       87.43       80.18      6.35 o 
   9   2   3        0.39       -0.13      1.67 o 
   0   3   3      766.98      768.45     23.56 o 
   1   3   3      170.59      172.25      7.48 o 
   2   3   3      200.72      214.15      3.40 o 
   3   3   3      120.40      138.87      3.22 o 
   4   3   3      112.24      107.14      3.88 o 
   5   3   3      176.60      166.26      7.02 o 
   6   3   3       22.55       17.49      3.66 o 
   7   3   3       60.49       55.82      4.46 o 
   8   3   3        4.64        6.53      2.01 o 
   9   3   3       15.79       18.28      3.14 o 
   0   4   3     1369.04     1424.69     17.35 o 
   1   4   3      412.39      450.68     10.25 o 
   2   4   3       13.87       14.61      0.98 o 
   3   4   3      190.65      198.33      3.71 o 
   4   4   3      117.13      125.62      4.89 o 
   5   4   3       26.08       25.37      2.19 o 
   6   4   3       15.35       14.76      1.86 o 
   7   4   3       96.62       94.50      8.21 o 
   8   4   3       55.41       45.24      5.22 o 
   9   4   3        4.58        4.02      2.09 o 
   0   5   3       42.52       47.00      1.95 o 
   1   5   3      501.43      500.61      6.31 o 
   2   5   3      485.43      507.32      7.11 o 
   3   5   3      180.26      171.46      3.14 o 
   4   5   3       13.57       10.65      1.40 o 
   5   5   3       74.90       67.51      3.17 o 
   6   5   3      143.57      129.59      4.29 o 
   7   5   3      161.96      139.93      8.54 o 
   8   5   3        1.04        0.43      1.46 o 
   9   5   3        0.90        1.56      1.82 o 
   0   6   3      199.85      191.74      4.30 o 
   1   6   3        3.80        4.72      0.68 o 
   2   6   3       28.02       28.69      1.67 o 
   3   6   3      280.11      268.91      4.60 o 
   4   6   3      485.68      472.16      7.13 o 
   5   6   3       44.15       42.38      3.11 o 
   6   6   3        1.22        2.19      1.22 o 
   7   6   3       19.52       18.98      2.75 o 
   8   6   3       11.93       10.60      2.61 o 
   0   7   3      136.77      134.25      5.49 o 
   1   7   3      240.47      227.27      3.90 o 
   2   7   3      138.08      127.86      3.89 o 
   3   7   3      510.31      459.71     21.79 o 
   4   7   3      399.30      396.99      7.79 o 
   5   7   3        8.82        8.15      1.58 o 
   6   7   3       18.07       18.59      2.40 o 
   7   7   3       27.11       25.33      3.22 o 
   8   7   3       14.45       11.73      3.01 o 
   0   8   3       12.23       16.32      2.16 o 
   1   8   3       69.33       73.67      3.01 o 
   2   8   3       40.43       40.57      2.51 o 
   3   8   3      167.74      168.39      5.08 o 
   4   8   3      159.83      155.51      5.19 o 
   5   8   3       34.21       37.91      3.28 o 
   6   8   3       63.53       66.39      4.93 o 
   7   8   3        4.50        5.47      2.17 o 
   0   9   3       57.02       48.44      4.46 o 
   1   9   3       64.08       66.15      3.13 o 
   2   9   3        7.25        8.48      1.44 o 
   3   9   3       28.00       28.80      2.74 o 
   4   9   3       77.61       77.02      4.02 o 
   5   9   3       44.36       48.92      4.40 o 
   6   9   3       12.11       13.75      2.79 o 
   0  10   3       60.56       57.03      4.99 o 
   1  10   3        3.36        4.46      1.33 o 
   2  10   3        0.88        0.40      1.19 o 
   3  10   3       36.95       40.07      3.66 o 
   4  10   3       15.69       19.47      2.86 o 
   5  10   3        6.09        9.01      2.26 o 
   0  11   3        2.99        5.48      2.34 o 
   1  11   3        6.04        7.01      1.69 o 
   2  11   3        7.82        9.22      2.90 o 
   3  11   3        6.00        5.84      2.57 o 
   4  11   3        9.88       13.96      3.61 o 
   0  12   3        5.67        4.52      3.42 o 
   1  12   3       24.43       29.44      3.58 o 
   0   0   4     1662.55     1839.75     27.37 o 
   1   0   4       33.29       34.40      1.43 o 
   2   0   4        1.92        3.06      1.38 o 
   3   0   4      255.37      234.31      3.97 o 
   4   0   4       26.46       33.15      1.92 o 
   5   0   4      108.73      126.03      5.21 o 
   6   0   4      542.86      514.43     14.53 o 
   7   0   4      103.05      104.82      7.89 o 
   8   0   4        1.74        3.13      2.16 o 
   9   0   4       62.35       66.59      7.86 o 
   0   1   4    17576.51    15470.26    597.50 o 
   1   1   4     5219.53     5284.25     57.14 o 
   2   1   4      332.85      298.30      5.27 o 
   3   1   4      329.72      346.57      5.32 o 
   4   1   4      858.73      907.94     15.08 o 
   5   1   4      407.79      399.73      6.45 o 
   6   1   4      188.46      169.76      8.46 o 
   7   1   4       74.26       71.66      4.47 o 
   8   1   4       33.67       31.01      3.59 o 
   9   1   4       16.07       19.12      3.77 o 
   0   2   4      115.02      101.42      2.30 o 
   1   2   4       50.61       44.19      1.29 o 
   2   2   4     1405.34     1446.54     15.88 o 
   3   2   4      124.36      140.12      2.99 o 
   4   2   4      259.21      281.73      4.69 o 
   5   2   4      536.05      517.54     10.72 o 
   6   2   4      150.79      153.91      4.75 o 
   7   2   4      263.84      241.40     14.81 o 
   8   2   4       37.18       32.23      3.74 o 
   9   2   4       17.55       21.87      3.50 o 
   0   3   4       43.06       44.18      2.29 o 
   1   3   4      685.17      707.27     14.96 o 
   2   3   4      165.33      157.93      3.85 o 
   3   3   4      691.67      721.50     11.56 o 
   4   3   4      569.81      600.80     16.33 o 
   5   3   4        4.24        3.90      0.95 o 
   6   3   4       14.70       13.64      1.80 o 
   7   3   4      111.32      102.34      5.33 o 
   8   3   4      146.95      138.27      6.61 o 
   9   3   4       11.25       15.99      3.07 o 
   0   4   4      149.81      146.21      3.26 o 
   1   4   4      327.42      364.88      8.48 o 
   2   4   4       68.29       87.00      2.39 o 
   3   4   4      350.21      382.28      8.18 o 
   4   4   4      140.92      127.96      5.72 o 
   5   4   4      236.57      219.32      5.36 o 
   6   4   4        3.04        0.33      0.93 o 
   7   4   4       24.16       22.92      3.07 o 
   8   4   4      118.92      103.68      6.60 o 
   9   4   4       45.37       39.62      5.84 o 
   0   5   4       31.78       38.62      1.94 o 
   1   5   4      242.09      242.77      4.01 o 
   2   5   4      115.87      115.41      2.79 o 
   3   5   4       71.58       68.43      2.58 o 
   4   5   4      115.55      110.55      4.14 o 
   5   5   4        1.12        2.13      0.95 o 
   6   5   4      232.55      225.76      7.46 o 
   7   5   4      188.93      158.50     11.13 o 
   8   5   4       24.67       26.22      3.98 o 
   9   5   4       55.57       57.54      7.57 o 
   0   6   4        2.49        3.44      0.85 o 
   1   6   4       43.67       41.30      2.10 o 
   2   6   4        8.92       10.10      1.12 o 
   3   6   4      125.04      109.61      3.31 o 
   4   6   4      654.07      597.61     10.45 o 
   5   6   4      229.69      210.50      5.31 o 
   6   6   4       48.70       43.82      3.49 o 
   7   6   4       20.55       18.19      2.75 o 
   8   6   4       12.32       12.64      2.62 o 
   0   7   4       72.65       73.27      3.51 o 
   1   7   4        4.44        3.71      0.78 o 
   2   7   4       48.28       48.19      2.21 o 
   3   7   4      238.83      246.85      7.52 o 
   4   7   4        0.07        0.09      0.86 o 
   5   7   4        4.23        4.94      1.44 o 
   6   7   4       12.97       13.50      2.12 o 
   7   7   4       49.90       53.72      4.64 o 
   8   7   4       15.55       15.10      3.35 o 
   0   8   4       10.17        7.39      1.64 o 
   1   8   4      232.11      219.58      4.59 o 
   2   8   4       12.02       11.61      1.40 o 
   3   8   4      461.74      448.34      8.35 o 
   4   8   4       99.34       94.02      4.09 o 
   5   8   4       43.02       40.37      3.32 o 
   6   8   4       49.95       56.04      4.17 o 
   7   8   4        9.67       11.08      2.69 o 
   0   9   4       11.99       19.13      2.57 o 
   1   9   4       18.55       16.14      1.80 o 
   2   9   4      142.00      128.42      4.51 o 
   3   9   4       89.62       93.20      4.14 o 
   4   9   4       67.49       75.54      4.07 o 
   5   9   4        1.74        3.83      1.56 o 
   6   9   4        8.58       11.19      2.38 o 
   0  10   4       35.12       43.04      4.79 o 
   1  10   4        0.53        0.19      0.99 o 
   2  10   4       35.78       36.98      3.39 o 
   3  10   4      123.93      132.48      6.61 o 
   4  10   4       27.94       23.22      3.45 o 
   5  10   4       36.49       41.15      4.06 o 
   0  11   4       80.63       79.74      6.13 o 
   1  11   4       12.08       12.47      2.13 o 
   2  11   4        2.72        4.75      1.86 o 
   3  11   4       22.22       24.81      4.04 o 
   4  11   4       53.57       61.71      5.79 o 
   0  12   4       14.75       19.21      3.79 o 
   1   0   5     1485.90     1571.87     15.06 o 
   2   0   5      209.48      217.42     12.03 o 
   3   0   5      759.32      823.55     16.13 o 
   4   0   5      287.65      298.25      4.93 o 
   5   0   5       57.23       61.76      4.39 o 
   6   0   5      177.58      187.17     13.96 o 
   7   0   5     1228.27     1213.85     36.12 o 
   8   0   5      100.21       90.46      7.12 o 
   9   0   5        6.57        5.48      4.18 o 
   0   1   5     7841.13     8497.01    380.38 o 
   1   1   5      169.62      194.22     10.27 o 
   2   1   5      190.54      206.06      3.33 o 
   3   1   5        4.59        3.54      0.57 o 
   4   1   5      111.66      118.76      2.71 o 
   5   1   5      359.56      349.61      5.81 o 
   6   1   5       65.79       60.79      3.29 o 
   7   1   5      138.57      141.47      5.45 o 
   8   1   5       13.36       14.64      2.70 o 
   9   1   5      114.07      138.62      6.99 o 
   0   2   5      253.34      248.34      4.60 o 
   1   2   5      712.37      762.46     15.18 o 
   2   2   5      257.43      275.56      3.15 o 
   3   2   5      627.47      666.40      8.07 o 
   4   2   5       96.12       96.17      2.54 o 
   5   2   5       56.88       53.66      2.50 o 
   6   2   5      206.96      197.38      5.96 o 
   7   2   5      104.78      104.77      5.39 o 
   8   2   5       30.33       29.08      3.36 o 
   9   2   5        7.12        9.31      2.59 o 
   0   3   5      895.37     1004.30      8.60 o 
   1   3   5      319.00      302.38      5.46 o 
   2   3   5      448.86      489.18      4.49 o 
   3   3   5      137.16      138.11      3.08 o 
   4   3   5       61.42       68.20      2.84 o 
   5   3   5      153.66      150.27      7.10 o 
   6   3   5        4.86        5.78      1.36 o 
   7   3   5      188.14      176.97      8.38 o 
   8   3   5       28.55       23.32      3.41 o 
   9   3   5        6.58        9.48      2.62 o 
   0   4   5      245.05      247.41      4.61 o 
   1   4   5      365.04      361.32      5.89 o 
   2   4   5       68.86       61.97      2.04 o 
   3   4   5      336.55      339.78     10.41 o 
   4   4   5       17.60       15.96      1.72 o 
   5   4   5       29.57       31.82      2.55 o 
   6   4   5       34.29       29.09      2.64 o 
   7   4   5      130.16      117.68      5.23 o 
   8   4   5       38.34       40.48      4.33 o 
   9   4   5       35.22       38.15      6.95 o 
   0   5   5      219.69      232.96      3.96 o 
   1   5   5        4.60        5.25      0.81 o 
   2   5   5      267.90      255.23      4.59 o 
   3   5   5       22.46       20.78      1.86 o 
   4   5   5      197.24      196.72      5.86 o 
   5   5   5      143.46      132.78      6.51 o 
   6   5   5       41.39       37.44      2.93 o 
   7   5   5       23.64       27.10      3.09 o 
   8   5   5        1.50        1.76      1.90 o 
   0   6   5      388.40      346.93     20.58 o 
   1   6   5      117.22      115.87      3.93 o 
   2   6   5      411.85      392.47      6.51 o 
   3   6   5      158.11      149.77      4.49 o 
   4   6   5      142.23      132.41      4.05 o 
   5   6   5       62.52       64.43      3.26 o 
   6   6   5       30.43       28.74      2.84 o 
   7   6   5       22.42       21.24      2.91 o 
   8   6   5       10.57       14.81      3.03 o 
   0   7   5        7.97        7.94      1.52 o 
   1   7   5       13.08       13.08      1.45 o 
   2   7   5      113.75      111.38      3.18 o 
   3   7   5      261.89      250.84      6.12 o 
   4   7   5      218.69      206.63      6.12 o 
   5   7   5       90.26       79.06      3.99 o 
   6   7   5      138.22      136.21      5.60 o 
   7   7   5        8.29        7.76      1.92 o 
   0   8   5       17.85       16.25      2.40 o 
   1   8   5       43.48       53.11      2.63 o 
   2   8   5        1.32        0.71      0.80 o 
   3   8   5       75.51       73.28      3.71 o 
   4   8   5      170.39      165.79      5.52 o 
   5   8   5       30.59       32.62      3.09 o 
   6   8   5       10.91        9.95      1.94 o 
   7   8   5        0.88        2.30      1.44 o 
   0   9   5        0.15        1.50      1.20 o 
   1   9   5      139.61      121.32      4.42 o 
   2   9   5       21.21       22.36      2.62 o 
   3   9   5       74.80       73.82      4.35 o 
   4   9   5       30.81       29.84      2.94 o 
   5   9   5       10.68       10.84      2.10 o 
   6   9   5        0.98        2.90      1.68 o 
   0  10   5       11.86        9.74      2.52 o 
   1  10   5       14.59       14.44      2.06 o 
   2  10   5       17.98       22.59      2.80 o 
   3  10   5       53.60       51.10      4.15 o 
   4  10   5        8.34        7.55      1.94 o 
   5  10   5       15.65       22.39      3.57 o 
   0  11   5        9.83        5.09      2.10 o 
   1  11   5       13.83       19.28      3.67 o 
   2  11   5       14.85       18.82      3.14 o 
   3  11   5       31.77       39.14      3.97 o 
   0   0   6     3871.37     4158.35     48.21 o 
   1   0   6       16.62       17.87      1.32 o 
   2   0   6     1640.12     1803.83     48.82 o 
   3   0   6        0.32        0.30      0.60 o 
   4   0   6      191.80      202.38      5.55 o 
   5   0   6      146.85      132.92      4.96 o 
   6   0   6       22.12       23.27      2.81 o 
   7   0   6      187.25      196.42      8.48 o 
   8   0   6       16.71       25.60      5.32 o 
   9   0   6        2.78        3.44      2.86 o 
   0   1   6      778.25      775.88      7.58 o 
   1   1   6       94.21       92.15      2.89 o 
   2   1   6       18.84       20.47      1.06 o 
   3   1   6       98.13      103.12      2.41 o 
   4   1   6      398.38      425.21      5.21 o 
   5   1   6      145.35      142.84      3.82 o 
   6   1   6      260.24      255.73      6.15 o 
   7   1   6      351.96      343.79      9.57 o 
   8   1   6       36.38       39.32      4.17 o 
   9   1   6        2.34        3.60      2.21 o 
   0   2   6       46.26       53.55      2.38 o 
   1   2   6      283.76      290.22      5.83 o 
   2   2   6      458.27      482.58     11.86 o 
   3   2   6      122.43      138.99      2.60 o 
   4   2   6       10.19        9.57      1.04 o 
   5   2   6      140.23      138.23      4.77 o 
   6   2   6       25.12       29.47      2.88 o 
   7   2   6       25.05       24.03      2.84 o 
   8   2   6       35.39       33.51      4.45 o 
   9   2   6      126.09      142.35      9.91 o 
   0   3   6       73.80       76.81      3.54 o 
   1   3   6     1333.30     1340.34     17.90 o 
   2   3   6        8.34        6.69      0.73 o 
   3   3   6      154.91      168.96      3.40 o 
   4   3   6      264.39      258.46      7.62 o 
   5   3   6      159.45      162.65      4.58 o 
   6   3   6       63.62       66.45      3.81 o 
   7   3   6      137.98      132.75      5.41 o 
   8   3   6       42.58       47.10      4.82 o 
   9   3   6       45.61       51.98      5.26 o 
   0   4   6       17.24       15.85      1.76 o 
   1   4   6      559.25      543.05     10.52 o 
   2   4   6       65.28       64.25      2.20 o 
   3   4   6      416.24      403.47     13.27 o 
   4   4   6      165.19      162.68      4.42 o 
   5   4   6      275.94      265.46      9.65 o 
   6   4   6      125.59      111.53      4.71 o 
   7   4   6       75.08       72.51      4.71 o 
   8   4   6       42.10       48.05      5.54 o 
   9   4   6        8.44       10.26      2.63 o 
   0   5   6      186.27      194.36      6.88 o 
   1   5   6       25.02       24.99      1.65 o 
   2   5   6      193.38      167.50      5.98 o 
   3   5   6       47.88       52.32      2.67 o 
   4   5   6       24.47       25.64      2.27 o 
   5   5   6       81.96       74.93      3.44 o 
   6   5   6       25.82       22.07      2.97 o 
   7   5   6        4.69        3.87      1.46 o 
   8   5   6       23.14       21.65      3.92 o 
   0   6   6      153.56      151.78      5.02 o 
   1   6   6       14.37       12.10      1.34 o 
   2   6   6      232.87      236.65      4.82 o 
   3   6   6      274.88      257.72      5.25 o 
   4   6   6      363.79      338.57      8.36 o 
   5   6   6      146.64      143.19      6.27 o 
   6   6   6        8.61        9.52      1.79 o 
   7   6   6        5.10        2.73      1.62 o 
   8   6   6       21.55       21.40      3.40 o 
   0   7   6        0.00        0.22      0.87 o 
   1   7   6        8.32        9.00      1.28 o 
   2   7   6      146.51      143.07      4.36 o 
   3   7   6       24.73       24.56      2.17 o 
   4   7   6      149.75      148.29      4.56 o 
   5   7   6       11.52       13.40      2.00 o 
   6   7   6       29.79       29.11      3.01 o 
   7   7   6       12.93        8.28      2.03 o 
   0   8   6       78.42       72.48      3.94 o 
   1   8   6      100.71       96.58      3.53 o 
   2   8   6       42.46       41.06      2.95 o 
   3   8   6        6.50        4.43      1.32 o 
   4   8   6       33.21       34.44      3.08 o 
   5   8   6        6.17        6.25      1.62 o 
   6   8   6       22.54       25.30      2.88 o 
   7   8   6        8.04       12.36      2.54 o 
   0   9   6       32.16       32.40      3.33 o 
   1   9   6       27.31       24.26      2.23 o 
   2   9   6       18.31       22.42      2.67 o 
   3   9   6       87.21       96.25      4.92 o 
   4   9   6        0.22        0.44      1.36 o 
   5   9   6       34.57       40.46      3.99 o 
   6   9   6       45.79       58.27      4.41 o 
   0  10   6        4.90        3.09      1.86 o 
   1  10   6       45.44       45.41      3.87 o 
   2  10   6        4.43        5.36      1.66 o 
   3  10   6        7.49        7.34      1.94 o 
   4  10   6       69.49       77.21      5.15 o 
   0  11   6        0.56        0.16      1.87 o 
   1  11   6        2.54        3.51      1.85 o 
   2  11   6       47.36       52.40      4.92 o 
   3  11   6        5.17        4.41      1.80 o 
   1   0   7     2630.43     2740.21    103.98 o 
   2   0   7       12.43       12.36      1.40 o 
   3   0   7       14.74       11.48      1.56 o 
   4   0   7       19.46       28.26      2.51 o 
   5   0   7       51.16       54.60      3.54 o 
   6   0   7      187.93      179.48      6.44 o 
   7   0   7        1.16        2.98      2.43 o 
   8   0   7      103.00      113.62      9.37 o 
   9   0   7       45.56       50.82      7.90 o 
   0   1   7      560.88      595.23     19.31 o 
   1   1   7       62.15       65.63      1.74 o 
   2   1   7     1168.94     1235.76     19.38 o 
   3   1   7      424.69      441.06      6.11 o 
   4   1   7      101.54      102.75      2.83 o 
   5   1   7      191.36      191.33      4.66 o 
   6   1   7       61.82       63.51      3.26 o 
   7   1   7       24.62       23.85      2.64 o 
   8   1   7       11.47       13.80      3.06 o 
   9   1   7       35.29       42.58      5.05 o 
   0   2   7     2198.96     2393.36     90.98 o 
   1   2   7      427.68      430.70      5.17 o 
   2   2   7      141.88      144.88      3.66 o 
   3   2   7       12.21       16.67      1.18 o 
   4   2   7       21.59       20.24      1.54 o 
   5   2   7      127.89      128.06      4.67 o 
   6   2   7       27.98       25.85      2.76 o 
   7   2   7       71.64       69.85      4.60 o 
   8   2   7       18.36       18.32      3.19 o 
   9   2   7        0.83        2.18      2.10 o 
   0   3   7      868.98      923.93     19.86 o 
   1   3   7      376.01      390.72      6.48 o 
   2   3   7      351.00      354.43      6.71 o 
   3   3   7        9.62       11.21      1.28 o 
   4   3   7      248.94      236.13      5.27 o 
   5   3   7      185.33      193.61      8.31 o 
   6   3   7      216.21      205.00      6.45 o 
   7   3   7      139.58      144.17      5.81 o 
   8   3   7       43.56       47.94      4.78 o 
   9   3   7       35.16       49.95      5.26 o 
   0   4   7      783.89      796.06     11.66 o 
   1   4   7        9.41       11.36      1.22 o 
   2   4   7      157.83      152.60      5.59 o 
   3   4   7       25.44       22.33      1.82 o 
   4   4   7      278.97      261.34      8.54 o 
   5   4   7       31.49       32.06      2.66 o 
   6   4   7       52.44       47.90      3.72 o 
   7   4   7      117.11      119.15      6.82 o 
   8   4   7       35.16       41.49      4.98 o 
   0   5   7       78.69       94.16      4.34 o 
   1   5   7       19.35       18.84      1.55 o 
   2   5   7       16.48       13.55      1.86 o 
   3   5   7      278.08      266.59      8.26 o 
   4   5   7      214.77      202.54     11.82 o 
   5   5   7      104.82      103.25      4.96 o 
   6   5   7       21.59       22.71      2.68 o 
   7   5   7        9.24        8.36      1.95 o 
   8   5   7       35.06       37.78      3.78 o 
   0   6   7        6.91        6.20      1.63 o 
   1   6   7      117.83      108.41      3.42 o 
   2   6   7      143.87      121.71      6.46 o 
   3   6   7      181.50      175.29      4.80 o 
   4   6   7       76.44       78.92      3.76 o 
   5   6   7       41.21       48.38      3.42 o 
   6   6   7       59.15       57.59      4.19 o 
   7   6   7       47.46       39.73      4.21 o 
   8   6   7        9.82       11.31      2.63 o 
   0   7   7       14.82       12.08      2.21 o 
   1   7   7       29.53       31.89      2.31 o 
   2   7   7      115.46      113.86      5.18 o 
   3   7   7      236.97      219.31      6.99 o 
   4   7   7       45.05       49.02      3.01 o 
   5   7   7      180.68      182.28      5.57 o 
   6   7   7       13.46       15.32      2.38 o 
   7   7   7        0.13        1.69      1.47 o 
   0   8   7       19.12       19.01      2.89 o 
   1   8   7       81.55       76.96      3.52 o 
   2   8   7        3.61        4.52      1.53 o 
   3   8   7       36.91       38.51      3.10 o 
   4   8   7       35.29       33.64      3.45 o 
   5   8   7        3.24        4.30      1.58 o 
   6   8   7        1.89        3.06      1.53 o 
   0   9   7        8.71        9.32      2.38 o 
   1   9   7       31.44       33.33      2.88 o 
   2   9   7       18.99       19.00      2.36 o 
   3   9   7       34.15       35.77      3.57 o 
   4   9   7       19.28       18.97      2.80 o 
   5   9   7        2.95        3.73      1.77 o 
   0  10   7      130.87      131.12      6.97 o 
   1  10   7       21.71       21.86      2.81 o 
   2  10   7        9.65       13.08      2.41 o 
   3  10   7        2.25        3.04      1.71 o 
   4  10   7       20.73       22.09      3.04 o 
   0  11   7        6.60        9.94      4.35 o 
   1  11   7        7.35       12.37      2.58 o 
   2  11   7       11.17       15.97      2.71 o 
   0   0   8       23.31       27.30      2.55 o 
   1   0   8      444.39      489.55     23.68 o 
   2   0   8      462.17      463.38     12.08 o 
   3   0   8        0.20        1.11      0.80 o 
   4   0   8       81.60       91.79      4.01 o 
   5   0   8       42.86       46.49      3.40 o 
   6   0   8        6.75        9.48      3.29 o 
   7   0   8      180.63      169.34      8.27 o 
   8   0   8        5.66       12.73      4.30 o 
   9   0   8      111.09      108.96      9.45 o 
   0   1   8      283.13      277.75      8.20 o 
   1   1   8      481.74      501.84     12.64 o 
   2   1   8        8.78       10.10      0.96 o 
   3   1   8       50.02       54.48      1.97 o 
   4   1   8       47.02       51.14      2.49 o 
   5   1   8      371.23      370.96      6.64 o 
   6   1   8       37.41       38.75      3.09 o 
   7   1   8       23.00       25.40      3.24 o 
   8   1   8        9.77        8.68      2.56 o 
   9   1   8       30.21       34.81      4.63 o 
   0   2   8     1295.74     1300.70     11.54 o 
   1   2   8      953.11     1001.53     10.44 o 
   2   2   8      286.30      287.04      5.98 o 
   3   2   8       17.97       16.78      1.50 o 
   4   2   8      244.40      238.10      5.65 o 
   5   2   8      453.25      422.32      7.93 o 
   6   2   8       69.31       70.06      3.95 o 
   7   2   8       31.63       34.71      3.31 o 
   8   2   8       18.96       23.07      3.66 o 
   9   2   8        0.39        0.81      2.03 o 
   0   3   8      163.98      121.30     12.51 o 
   1   3   8      119.55      110.94      2.71 o 
   2   3   8       63.33       68.01      2.81 o 
   3   3   8      177.86      178.53      8.91 o 
   4   3   8       12.26       13.19      1.54 o 
   5   3   8      212.66      212.18      8.19 o 
   6   3   8       37.62       33.19      3.16 o 
   7   3   8      125.09      120.72      5.50 o 
   8   3   8       10.28       10.28      2.06 o 
   0   4   8        2.02        2.21      1.02 o 
   1   4   8      359.18      341.27     15.68 o 
   2   4   8      268.54      264.06      9.44 o 
   3   4   8       29.15       28.85      2.09 o 
   4   4   8        9.62       12.17      2.12 o 
   5   4   8       66.65       64.99      3.58 o 
   6   4   8       38.60       30.18      3.08 o 
   7   4   8       11.04       11.42      2.26 o 
   8   4   8       55.92       62.31      5.02 o 
   0   5   8       36.00       30.19      3.50 o 
   1   5   8        4.30        5.60      1.04 o 
   2   5   8      186.92      178.21      6.61 o 
   3   5   8       21.64       22.30      2.16 o 
   4   5   8      356.75      342.79     10.54 o 
   5   5   8      217.49      207.97     10.85 o 
   6   5   8       25.65       23.62      2.84 o 
   7   5   8       24.36       23.15      2.95 o 
   8   5   8       70.60       76.18      6.02 o 
   0   6   8       12.21        9.92      1.99 o 
   1   6   8       73.01       67.21      3.19 o 
   2   6   8       99.23      100.34      3.99 o 
   3   6   8      197.50      201.88      7.63 o 
   4   6   8        6.09        6.90      1.51 o 
   5   6   8      101.43       99.57      8.16 o 
   6   6   8       22.71       22.88      3.15 o 
   7   6   8       50.63       52.17      4.44 o 
   0   7   8        2.31        4.56      1.55 o 
   1   7   8       12.16       11.11      1.73 o 
   2   7   8       85.17       82.84      3.67 o 
   3   7   8      301.96      290.79     11.21 o 
   4   7   8       14.71       16.39      2.14 o 
   5   7   8       56.23       56.42      3.51 o 
   6   7   8       19.21       19.94      3.21 o 
   7   7   8        5.16        7.08      2.06 o 
   0   8   8       12.02        8.38      2.04 o 
   1   8   8       76.80       70.55      3.65 o 
   2   8   8       61.58       55.02      3.54 o 
   3   8   8       47.20       48.00      3.53 o 
   4   8   8       22.06       22.77      2.73 o 
   5   8   8       17.40       15.54      2.59 o 
   6   8   8       35.84       37.53      5.23 o 
   0   9   8       10.16       14.17      2.82 o 
   1   9   8       92.96       90.12      4.29 o 
   2   9   8       72.76       80.23      4.73 o 
   3   9   8       27.66       29.92      3.42 o 
   4   9   8       21.08       21.28      2.90 o 
   5   9   8        8.15       12.34      2.43 o 
   0  10   8       11.59        8.31      3.11 o 
   1  10   8       51.24       56.17      4.87 o 
   2  10   8        9.88        9.06      2.10 o 
   3  10   8        7.61        6.56      2.01 o 
   0  11   8       17.19       16.57      5.54 o 
   1   0   9      138.60      138.36      4.05 o 
   2   0   9        5.39        5.56      1.15 o 
   3   0   9      142.31      142.14      5.13 o 
   4   0   9        0.25        0.75      0.98 o 
   5   0   9        4.03        2.39      1.53 o 
   6   0   9      102.22       99.99      8.26 o 
   7   0   9       24.27       25.41      5.35 o 
   8   0   9       20.60       27.73      6.01 o 
   0   1   9       38.04       41.47      2.28 o 
   1   1   9       75.64       77.60      2.15 o 
   2   1   9      526.41      524.07     10.92 o 
   3   1   9      111.96      114.58      3.22 o 
   4   1   9       11.26       12.88      1.49 o 
   5   1   9      107.18      106.99      3.76 o 
   6   1   9      226.58      226.07      7.29 o 
   7   1   9       88.34       93.81      5.46 o 
   8   1   9       75.01       73.66      6.29 o 
   0   2   9     1087.32     1121.72     13.11 o 
   1   2   9       15.96       22.70      1.35 o 
   2   2   9       11.76       14.07      1.34 o 
   3   2   9      395.68      369.75      9.82 o 
   4   2   9       55.43       48.12      2.81 o 
   5   2   9       90.46       87.37      3.82 o 
   6   2   9      113.93      112.06      4.53 o 
   7   2   9       48.66       51.71      4.44 o 
   8   2   9       21.53       21.37      3.16 o 
   0   3   9      475.21      438.62     17.15 o 
   1   3   9      108.80      102.12      2.67 o 
   2   3   9      123.24      118.04      3.57 o 
   3   3   9       35.84       36.47      2.53 o 
   4   3   9      106.76      110.67      4.02 o 
   5   3   9       28.27       33.14      2.82 o 
   6   3   9      112.22      114.58      4.70 o 
   7   3   9        6.53        6.32      1.79 o 
   8   3   9        1.74        1.48      1.71 o 
   0   4   9      146.92      132.10      5.27 o 
   1   4   9      101.93       94.47      3.59 o 
   2   4   9        1.97        3.96      1.02 o 
   3   4   9       83.62       82.03      3.90 o 
   4   4   9       38.25       40.38      2.65 o 
   5   4   9       66.36       68.22      4.96 o 
   6   4   9        5.21        4.99      1.47 o 
   7   4   9       15.46       17.38      2.64 o 
   8   4   9        0.14        0.56      1.40 o 
   0   5   9       19.19       20.20      3.53 o 
   1   5   9      181.05      168.55     10.58 o 
   2   5   9      235.92      237.21      6.71 o 
   3   5   9       48.54       48.22      3.03 o 
   4   5   9      107.64      101.37      5.49 o 
   5   5   9       64.22       67.91      4.16 o 
   6   5   9       19.33       15.94      2.56 o 
   7   5   9       71.44       74.76      5.19 o 
   0   6   9       18.30       18.16      3.36 o 
   1   6   9        9.09       10.02      1.76 o 
   2   6   9      180.67      188.81      7.05 o 
   3   6   9      240.12      241.16      7.97 o 
   4   6   9       67.42       66.89      3.32 o 
   5   6   9        6.73        6.83      1.67 o 
   6   6   9       31.44       37.45      4.54 o 
   7   6   9        4.30        5.61      1.89 o 
   0   7   9       27.35       27.15      3.45 o 
   1   7   9       50.83       45.67      3.33 o 
   2   7   9       87.89       84.55      4.75 o 
   3   7   9      114.82      117.02      4.59 o 
   4   7   9       25.61       26.12      3.00 o 
   5   7   9       25.63       30.80      3.42 o 
   6   7   9        7.64        8.31      1.94 o 
   0   8   9       10.22        8.85      2.71 o 
   1   8   9       45.65       42.56      3.48 o 
   2   8   9       55.18       55.96      4.03 o 
   3   8   9       20.00       20.39      2.58 o 
   4   8   9       16.22       14.59      2.31 o 
   5   8   9        9.19       13.38      2.57 o 
   0   9   9        2.07        3.17      2.34 o 
   1   9   9       92.41       86.48      4.45 o 
   2   9   9       30.05       34.65      3.45 o 
   3   9   9       12.98       17.05      2.39 o 
   4   9   9       25.68       28.63      3.46 o 
   0  10   9       10.45       12.52      3.44 o 
   1  10   9        1.42        1.05      1.42 o 
   2  10   9       21.66       24.61      3.48 o 
   3  10   9       40.59       50.56      5.71 o 
   0   0  10       58.84       56.44      4.29 o 
   1   0  10       93.81      100.66      5.94 o 
   2   0  10      126.32      126.47      4.49 o 
   3   0  10       12.81       16.81      2.00 o 
   4   0  10      153.04      153.42      6.66 o 
   5   0  10       16.61       17.82      3.04 o 
   6   0  10       50.76       48.23      5.22 o 
   7   0  10       64.45       85.82     10.94 o 
   8   0  10        0.07        2.78      2.96 o 
   0   1  10       14.27       15.90      1.78 o 
   1   1  10      290.33      293.35      5.40 o 
   2   1  10      130.02      137.62      3.41 o 
   3   1  10       24.13       28.08      2.00 o 
   4   1  10        2.67        3.42      0.96 o 
   5   1  10       37.96       37.49      3.48 o 
   6   1  10      153.95      159.01      8.26 o 
   7   1  10       43.24       43.29      4.22 o 
   8   1  10       18.58       28.47      4.24 o 
   0   2  10      116.74      111.35      3.79 o 
   1   2  10      201.44      202.95      3.99 o 
   2   2  10      460.66      362.74     56.22 o 
   3   2  10       45.24       49.31      2.51 o 
   4   2  10       22.15       21.26      2.20 o 
   5   2  10      238.03      232.58      6.14 o 
   6   2  10      168.90      176.30      6.97 o 
   7   2  10       36.86       38.21      3.92 o 
   8   2  10       11.14       11.90      2.52 o 
   0   3  10       10.14       11.57      1.93 o 
   1   3  10       90.20       86.52      2.65 o 
   2   3  10      148.78      143.76      4.17 o 
   3   3  10       35.56       36.17      2.61 o 
   4   3  10       17.23       18.34      2.10 o 
   5   3  10       86.42       86.95      3.88 o 
   6   3  10       77.61       76.61      4.29 o 
   7   3  10       23.61       21.18      3.03 o 
   8   3  10        2.90        3.45      1.91 o 
   0   4  10       32.22       32.94      3.99 o 
   1   4  10      207.88      204.59      7.08 o 
   2   4  10      472.18      430.77     12.54 o 
   3   4  10       16.23       18.76      2.03 o 
   4   4  10       66.33       72.97      4.34 o 
   5   4  10       21.85       25.78      2.70 o 
   6   4  10       25.68       26.66      2.94 o 
   7   4  10        5.11        3.60      1.63 o 
   0   5  10       43.93       37.74      4.54 o 
   1   5  10      376.49      367.24     17.97 o 
   2   5  10      623.80      585.60     19.29 o 
   3   5  10      229.46      220.13     10.37 o 
   4   5  10       68.36       71.52      3.69 o 
   5   5  10        0.89        0.22      1.13 o 
   6   5  10       19.12       19.96      2.60 o 
   7   5  10        8.31        6.16      1.78 o 
   0   6  10        7.26        7.29      2.07 o 
   1   6  10        7.21        8.27      1.76 o 
   2   6  10      158.88      143.94      5.55 o 
   3   6  10       13.10       18.32      2.70 o 
   4   6  10        5.55        4.83      1.38 o 
   5   6  10       23.68       26.87      3.12 o 
   6   6  10        1.29        1.85      1.40 o 
   0   7  10       63.94       63.06      6.25 o 
   1   7  10       91.35       84.00      4.05 o 
   2   7  10       34.04       40.13      3.39 o 
   3   7  10       30.48       31.09      3.52 o 
   4   7  10       12.79       13.74      2.43 o 
   5   7  10        1.55        2.00      1.79 o 
   6   7  10        5.43        6.97      2.11 o 
   0   8  10        0.45        0.33      1.67 o 
   1   8  10       52.77       45.82      3.72 o 
   2   8  10        0.67        0.21      1.25 o 
   3   8  10        0.98        2.06      1.50 o 
   4   8  10       28.01       31.55      3.20 o 
   5   8  10       40.16       44.12      4.13 o 
   0   9  10        7.06        7.52      3.08 o 
   1   9  10        8.49       13.42      2.34 o 
   2   9  10       79.01       84.17      5.82 o 
   3   9  10        7.95        7.40      1.99 o 
   4   9  10       10.83       12.51      2.40 o 
   0  10  10        9.04       10.16      3.49 o 
   1  10  10       26.98       35.92      4.00 o 
   1   0  11        8.84        9.40      1.55 o 
   2   0  11      110.00      111.36      4.24 o 
   3   0  11      277.66      266.39      8.48 o 
   4   0  11       70.09       73.03      5.08 o 
   5   0  11      133.00      133.08      6.94 o 
   6   0  11       37.31       43.36      6.77 o 
   7   0  11        4.24       11.21      4.03 o 
   8   0  11       29.31       35.26      6.53 o 
   0   1  11      586.74      604.05     14.78 o 
   1   1  11      197.17      198.79      4.22 o 
   2   1  11      328.83      336.89      7.77 o 
   3   1  11       12.16       13.39      1.49 o 
   4   1  11        0.20        0.66      0.93 o 
   5   1  11       11.60       13.95      2.27 o 
   6   1  11       43.54       45.33      4.09 o 
   7   1  11        3.75        3.98      1.81 o 
   8   1  11       68.14       76.46      6.71 o 
   0   2  11        5.33        5.46      1.54 o 
   1   2  11       40.78       41.14      2.15 o 
   2   2  11       86.86       81.09      2.80 o 
   3   2  11      128.34      121.90      4.09 o 
   4   2  11       92.58       95.81      3.94 o 
   5   2  11       93.94      102.61      4.95 o 
   6   2  11      129.61      118.27      6.16 o 
   7   2  11       25.78       29.30      3.64 o 
   0   3  11       25.95       31.57      3.01 o 
   1   3  11       32.80       29.62      2.44 o 
   2   3  11      181.32      173.35      4.58 o 
   3   3  11      103.55      107.28      4.02 o 
   4   3  11       46.94       55.61      3.50 o 
   5   3  11      299.07      317.00     16.55 o 
   6   3  11       16.04       17.31      2.45 o 
   7   3  11        3.26        2.74      1.68 o 
   0   4  11      178.80      161.75      7.73 o 
   1   4  11        7.71        7.18      1.43 o 
   2   4  11       13.08       11.51      1.72 o 
   3   4  11      163.95      155.16      5.34 o 
   4   4  11       59.23       58.18      3.65 o 
   5   4  11       15.25       21.14      2.49 o 
   6   4  11      131.41      141.19      6.10 o 
   7   4  11       12.83        9.97      2.27 o 
   0   5  11      117.81      108.82      6.55 o 
   1   5  11       35.45       39.78      3.44 o 
   2   5  11      109.08      107.31      7.28 o 
   3   5  11       64.56       73.92      4.00 o 
   4   5  11       22.87       22.20      2.75 o 
   5   5  11       52.36       59.22      4.08 o 
   6   5  11       17.41       17.50      3.04 o 
   7   5  11       34.50       40.18      3.80 o 
   0   6  11        4.15        8.29      2.49 o 
   1   6  11       30.59       33.17      3.34 o 
   2   6  11       49.19       48.35      4.11 o 
   3   6  11       39.89       39.74      3.97 o 
   4   6  11       52.81       64.05      5.60 o 
   5   6  11       28.19       31.21      3.50 o 
   6   6  11       12.18        9.94      2.25 o 
   0   7  11        0.78        1.48      1.94 o 
   1   7  11       48.72       45.70      3.66 o 
   2   7  11        9.90       13.07      2.27 o 
   3   7  11        8.58        8.08      2.14 o 
   4   7  11       11.14       13.51      2.53 o 
   5   7  11       20.75       26.14      3.44 o 
   0   8  11        4.18        6.71      2.71 o 
   1   8  11        7.69        6.72      1.94 o 
   2   8  11       53.70       62.66      4.41 o 
   3   8  11        6.01        4.94      1.68 o 
   4   8  11       27.40       35.90      3.76 o 
   0   9  11        0.45       -0.03      1.93 o 
   1   9  11      106.84      100.57      5.50 o 
   2   9  11        5.55        9.78      2.08 o 
   3   9  11        4.31        5.56      1.78 o 
   0   0  12      647.96      593.86     28.76 o 
   1   0  12      215.89      199.96      5.63 o 
   2   0  12       13.84       12.25      2.23 o 
   3   0  12       36.46       31.25      3.63 o 
   4   0  12      131.52      135.00      6.68 o 
   5   0  12       45.15       45.42      4.85 o 
   6   0  12       41.58       37.08      6.49 o 
   7   0  12        0.09        0.68      2.76 o 
   0   1  12       15.85       17.93      2.42 o 
   1   1  12      130.38      132.86      3.64 o 
   2   1  12       91.20       87.39      3.06 o 
   3   1  12       36.47       39.10      2.96 o 
   4   1  12       70.08       66.18      4.19 o 
   5   1  12        0.43        1.45      1.27 o 
   6   1  12        5.15        5.49      1.82 o 
   7   1  12        7.52       10.40      2.85 o 
   0   2  12       48.08       45.18      3.52 o 
   1   2  12       19.93       22.98      1.98 o 
   2   2  12      167.17      151.90      4.42 o 
   3   2  12       10.31       11.42      1.69 o 
   4   2  12       26.33       29.01      3.10 o 
   5   2  12       27.70       26.96      3.20 o 
   6   2  12       75.11       73.03      5.23 o 
   7   2  12        3.90        3.96      1.82 o 
   0   3  12      134.11      120.37      7.13 o 
   1   3  12      398.85      393.79     10.54 o 
   2   3  12       33.37       36.19      2.94 o 
   3   3  12        1.11        1.22      0.99 o 
   4   3  12       29.43       32.43      2.86 o 
   5   3  12      165.73      163.81     10.21 o 
   6   3  12       54.42       53.93      4.64 o 
   7   3  12       19.31       20.45      3.15 o 
   0   4  12      222.46      201.14      9.03 o 
   1   4  12      163.17      153.08      6.27 o 
   2   4  12      143.06      129.56      8.39 o 
   3   4  12       30.20       32.11      3.00 o 
   4   4  12       13.84       14.88      2.39 o 
   5   4  12      132.04      135.29      5.56 o 
   6   4  12        9.35       11.52      2.24 o 
   0   5  12        0.92        0.56      1.55 o 
   1   5  12       95.14       87.68      4.49 o 
   2   5  12       66.66       64.44      4.29 o 
   3   5  12      143.89      135.92      5.81 o 
   4   5  12       16.20       17.95      2.56 o 
   5   5  12       40.54       45.42      4.12 o 
   6   5  12       29.85       36.01      3.86 o 
   0   6  12        2.54        2.21      2.38 o 
   1   6  12        1.67        2.46      1.49 o 
   2   6  12      142.36      123.56      6.23 o 
   3   6  12       42.89       47.33      4.31 o 
   4   6  12       94.66       97.15      7.10 o 
   5   6  12       55.36       62.65      5.28 o 
   0   7  12        8.81        9.43      3.09 o 
   1   7  12       37.12       34.63      3.71 o 
   2   7  12       41.58       42.44      4.19 o 
   3   7  12       14.53       13.64      2.57 o 
   4   7  12       67.81       73.10      5.52 o 
   5   7  12       17.28       22.75      3.42 o 
   0   8  12       16.21       22.31      4.58 o 
   1   8  12        4.36        6.08      2.06 o 
   2   8  12        2.84        3.07      1.48 o 
   3   8  12       28.80       29.23      3.39 o 
   0   9  12       50.43       49.42      6.46 o 
   1   9  12        1.91        1.49      1.61 o 
   1   0  13      139.04      130.51      6.33 o 
   2   0  13       78.04       78.76      5.89 o 
   3   0  13        3.96        3.22      1.61 o 
   4   0  13       12.02       16.72      3.08 o 
   5   0  13       29.02       35.79      5.96 o 
   6   0  13        0.57        1.09      2.75 o 
   7   0  13        9.00       11.49      4.19 o 
   0   1  13       20.54       16.53      2.49 o 
   1   1  13      117.87      103.10      3.48 o 
   2   1  13       16.53       17.79      1.93 o 
   3   1  13       32.41       31.53      3.06 o 
   4   1  13       11.70        9.45      1.89 o 
   5   1  13       31.91       35.42      3.68 o 
   6   1  13       10.75       10.10      2.83 o 
   7   1  13       18.57       24.36      3.79 o 
   0   2  13       15.84       16.43      2.50 o 
   1   2  13       97.32       90.80      3.56 o 
   2   2  13       27.65       32.49      2.85 o 
   3   2  13       41.14       44.58      3.65 o 
   4   2  13       20.27       23.08      2.81 o 
   5   2  13       90.88       93.78      5.21 o 
   6   2  13       65.89       62.11      4.99 o 
   0   3  13       16.01       19.86      3.64 o 
   1   3  13       45.30       43.98      3.21 o 
   2   3  13      137.63      134.30      4.90 o 
   3   3  13       33.91       35.37      3.18 o 
   4   3  13       72.55       79.52      6.71 o 
   5   3  13       88.88       91.12      5.16 o 
   6   3  13       85.02       82.05      5.65 o 
   0   4  13       65.02       60.94      5.31 o 
   1   4  13        2.27        2.93      1.37 o 
   2   4  13       62.99       69.14      3.96 o 
   3   4  13       21.68       20.86      2.61 o 
   4   4  13       50.91       61.68      4.51 o 
   5   4  13       61.69       68.94      4.94 o 
   6   4  13       36.85       34.38      3.84 o 
   0   5  13       17.54       15.00      3.37 o 
   1   5  13       41.06       40.08      3.81 o 
   2   5  13       77.34       73.66      5.89 o 
   3   5  13       23.14       28.42      3.45 o 
   4   5  13       22.92       30.78      3.40 o 
   5   5  13       30.59       36.21      3.78 o 
   0   6  13       14.78       14.36      3.58 o 
   1   6  13       56.91       53.75      4.53 o 
   2   6  13       21.56       21.79      3.17 o 
   3   6  13        0.50        1.57      1.57 o 
   4   6  13       11.18       13.48      2.63 o 
   5   6  13       38.30       49.17      4.97 o 
   0   7  13        0.45        1.69      2.25 o 
   1   7  13        8.09       11.80      2.40 o 
   2   7  13       50.44       50.59      4.65 o 
   3   7  13       62.81       68.57      5.52 o 
   4   7  13       28.21       35.24      4.10 o 
   0   8  13       12.12       11.76      3.40 o 
   1   8  13        2.40        4.31      1.83 o 
   2   8  13        2.85        5.40      1.85 o 
   0   0  14       28.41       28.24      5.65 o 
   1   0  14       11.92       11.85      2.30 o 
   2   0  14       23.77       18.23      2.86 o 
   3   0  14        5.19        4.52      1.76 o 
   4   0  14       33.68       41.65      6.32 o 
   5   0  14        7.82        7.40      3.45 o 
   6   0  14       41.79       41.82      7.02 o 
   0   1  14        0.01        0.65      1.17 o 
   1   1  14       18.47       18.77      2.17 o 
   2   1  14        7.87       10.12      1.72 o 
   3   1  14       11.28       11.19      2.01 o 
   4   1  14       17.58       17.21      2.68 o 
   5   1  14       33.23       32.95      3.62 o 
   6   1  14       34.46       45.53      5.15 o 
   0   2  14       16.53       15.43      2.57 o 
   1   2  14      160.15      147.06      6.79 o 
   2   2  14        4.31        4.21      1.46 o 
   3   2  14        5.17        6.16      1.80 o 
   4   2  14       57.48       52.78      4.23 o 
   5   2  14       39.40       42.45      4.00 o 
   6   2  14        0.92        2.42      1.72 o 
   0   3  14       52.96       52.02      6.12 o 
   1   3  14       22.57       22.83      2.46 o 
   2   3  14       63.22       67.28      3.91 o 
   3   3  14        2.75        2.20      1.53 o 
   4   3  14       20.31       21.69      3.32 o 
   5   3  14       18.62       18.37      3.22 o 
   6   3  14       28.70       28.14      3.56 o 
   0   4  14        0.19       -0.27      1.57 o 
   1   4  14       23.41       25.23      3.13 o 
   2   4  14       91.69       90.05      6.08 o 
   3   4  14       65.68       64.65      4.28 o 
   4   4  14       20.08       24.70      3.04 o 
   5   4  14       24.59       25.72      3.64 o 
   0   5  14       72.32       63.46      6.10 o 
   1   5  14       19.37       19.37      2.86 o 
   2   5  14       87.62       85.07      6.93 o 
   3   5  14        5.08        6.84      2.11 o 
   4   5  14       56.06       64.58      5.31 o 
   5   5  14       12.14       11.61      2.41 o 
   0   6  14        4.38        2.80      2.22 o 
   1   6  14       45.59       43.94      4.37 o 
   2   6  14       54.16       57.56      4.93 o 
   3   6  14       71.02       74.41      5.39 o 
   4   6  14        1.98        2.20      1.65 o 
   0   7  14        0.64        0.74      2.10 o 
   1   7  14       15.13       15.65      2.70 o 
   2   7  14        6.66        5.72      1.90 o 
   1   0  15      154.45      132.50      7.09 o 
   2   0  15       20.24       18.11      3.57 o 
   3   0  15       16.95       19.10      3.32 o 
   4   0  15        0.03        0.01      2.46 o 
   5   0  15        5.46        6.78      3.29 o 
   0   1  15       44.73       38.23      6.29 o 
   1   1  15       28.77       25.62      2.58 o 
   2   1  15        1.69        2.79      1.34 o 
   3   1  15        3.15        2.36      1.50 o 
   4   1  15        4.36        7.43      2.25 o 
   5   1  15        6.51        7.89      2.62 o 
   0   2  15        1.05        1.45      1.72 o 
   1   2  15       35.44       37.20      3.50 o 
   2   2  15      149.06      132.75      5.79 o 
   3   2  15       93.66       91.51      5.62 o 
   4   2  15        0.00        2.23      1.60 o 
   5   2  15       79.80       79.09      7.44 o 
   0   3  15       21.46       18.15      3.74 o 
   1   3  15       67.22       67.84      4.61 o 
   2   3  15        1.82        4.12      1.62 o 
   3   3  15        4.06        3.78      1.74 o 
   4   3  15       12.20       13.13      2.73 o 
   5   3  15       22.51       21.47      3.44 o 
   0   4  15        2.47        2.28      2.10 o 
   1   4  15        7.06       11.97      2.41 o 
   2   4  15       22.45       29.17      3.46 o 
   3   4  15       43.22       44.14      5.19 o 
   4   4  15        8.72       11.84      2.62 o 
   0   5  15        2.87        4.00      2.43 o 
   1   5  15        2.24        4.09      1.71 o 
   2   5  15        9.01        9.44      2.35 o 
   3   5  15       30.05       31.11      3.67 o 
   4   5  15       53.15       52.67      5.75 o 
   0   6  15       27.25       24.91      4.92 o 
   1   6  15       27.88       32.30      3.82 o 
   2   6  15       11.32       11.09      2.41 o 
   0   0  16      124.63      102.27      9.75 o 
   1   0  16       14.28       11.07      2.93 o 
   2   0  16        4.69        4.07      2.03 o 
   3   0  16        2.25       -0.41      2.45 o 
   4   0  16       24.60       33.94      6.21 o 
   0   1  16       31.04       29.50      4.41 o 
   1   1  16       14.87       13.51      2.48 o 
   2   1  16       19.22       22.31      3.45 o 
   3   1  16       31.55       32.82      3.78 o 
   4   1  16       19.52       21.93      4.08 o 
   0   2  16      104.34       91.67      9.66 o 
   1   2  16        8.01        8.57      1.94 o 
   2   2  16       22.82       20.97      2.95 o 
   3   2  16       13.51       17.74      2.97 o 
   4   2  16       22.09       33.11      4.20 o 
   0   3  16        3.38        3.99      2.11 o 
   1   3  16       26.25       23.41      3.86 o 
   2   3  16       32.63       32.82      4.38 o 
   3   3  16       19.02       24.17      3.47 o 
   4   3  16        2.69        3.16      1.86 o 
   0   4  16        2.39        4.25      2.66 o 
   1   4  16       60.72       63.81      5.14 o 
   2   4  16        3.82        5.14      2.23 o 
   3   4  16        1.87        2.85      2.04 o 
   0   5  16        5.63        7.56      2.85 o 
   1   5  16       20.90       22.16      3.26 o 
   2   5  16       69.02       70.77      5.31 o 
   1   0  17        9.91       10.25      2.76 o 
   2   0  17        0.51        1.42      3.25 o 
   3   0  17       61.96       61.23     11.01 o 
   0   1  17       50.35       52.61      6.19 o 
   1   1  17       64.74       56.38      5.02 o 
   2   1  17       16.06       14.48      2.97 o 
   3   1  17        0.42        0.55      1.64 o 
   0   2  17        0.24        0.52      2.77 o 
   1   2  17      113.26       88.96      7.88 o 
   2   2  17       17.51       16.72      2.83 o 
   3   2  17        1.93        3.03      1.83 o 
   0   3  17       58.71       71.26     10.63 o 
   1   3  17       15.15       14.83      3.12 o 
   2   3  17       47.87       42.38      5.10 o 
   0   4  17        0.29        0.84      3.35 o 
   1   4  17       13.81       18.73      3.66 o 
   0   0  18        2.20        3.94      3.15 o 
   1   0  18        0.22       -1.07      2.86 o 
   0   1  18       37.09       38.17      7.89 o 
   1   1  18       10.07       10.66      2.59 o 
                                                 
